# Supplementary material for: Maximum Isometric and Dynamic Strength of Mixed Martial Arts Athletes According to Weight Class and Competitive Level
Source: Int J Environ Res Public Health. 2022 Jul 18;19(14):8741. doi: 10.3390/ijerph19148741 (PMC9323058; doi:10.3390/ijerph19148741)
Supplement: Supplementary file 1 [file ijerph-19-08741-s001.zip]

Archive with 1 entries (1 files):
- ijerph-1807855-supplementary.pdf
